# Supplementary material for: Cytogenomic Characterization of Transposable Elements and Satellite DNA in Passiflora L. Species
Source: Genes (Basel). 2024 Mar 27;15(4):418. doi: 10.3390/genes15040418 (PMC11049143; doi:10.3390/genes15040418)
Supplement: Supplementary file 1 [file genes-15-00418-s001.zip]

Archive with 1 entries (1 files):
- genes-2914320-supplementary.pdf
